# Supplementary material for: Dietary Habits and Their Correlation with Socio-Demographic Variables Among the Ethnic Hungarian Population of Romania
Source: Nutrients. 2025 Feb 21;17(5):756. doi: 10.3390/nu17050756 (PMC11901452; doi:10.3390/nu17050756)
Supplement: Supplementary file 1 [file nutrients-17-00756-s001.zip]

Archive with 1 entries (1 files):
- nutrients-3479981-supplementary.pdf
